# Supplementary material for: Development and Biological Evaluation of the First Highly Potent and Specific Benzamide-Based Radiotracer [18F]BA3 for Imaging of Histone Deacetylases 1 and 2 in Brain
Source: Pharmaceuticals (Basel). 2022 Mar 8;15(3):324. doi: 10.3390/ph15030324 (PMC8950173; doi:10.3390/ph15030324)
Supplement: Supplementary file 1 [file pharmaceuticals-15-00324-s001.zip]

Archive with 1 entries (1 files):
- pharmaceuticals-1602179-supplementary.pdf
